# Supplementary material for: Sexual reproduction and auxospore development in the diatom Biddulphia biddulphiana
Source: PLoS One. 2022 Sep 6;17(9):e0272778. doi: 10.1371/journal.pone.0272778 (PMC9447881; doi:10.1371/journal.pone.0272778)
Supplement: S1 Appendix — (XLSX) [file pone.0272778.s001.xlsx]

## Sheet: Sheet1
All values in micrometers unless otherwise indicated
Sexualized individuals apical	Spermatogonia apical	Spermatogonia pervalvar	Spermatocyte mother cell with chloroplasts	Colorless primary spermatocyte	Nonflagellated spermatids	Oogonial frustules apical	Functional female gametes	Spherical auxospores with PDMPO stained elements	Slightly anisodiametric auxospores long axis	Slightly anisodiametric auxospores short axis	Spherical/ellipsoidal auxospore apical	Spherical/ellipsoidal auxospore transapical	Mature auxospores apical	Mature auxospores transapical	Inflated midsection/tripolar auxospores length	Initial valves length	Parental valves apical	Initial frustules apical	Initial frustules transapical	Areolae (rows in 10 µm)	Trans-valvar axis of recovered initial frustules
24.961	33.041	82.765	13.816	10.796	6.034	39.787	58.645	90.436	74.475	72.217	106.617	70.517	151.491	49.241	93.871	160.909	25.103	160.309	39.546	5	49.698
26.089	30.889	96.126	15.092	19.313	6.039	40.632	60.883	96.995	78.829	77.177	108.166	77.177	177.048	55.527	102.901	166.031	35.153	166.031	43.557	5	60.115
26.089	29.386	131.688	17.07	20.58	6.579	41.26	68.437	101.083	91.772	79.016	113.078	83.946	186.04	57.342	156.051	180.542	37.258	180.542	43.757	5	62.948
27.271	28.032		17.086	20.972	6.916	43.168	68.441	107.574	104.596	83.946	128.666	95.039	187	58.277	163.157	180.962	37.371	180.962	44.655	5.1	64.015
28.009	34.913		17.632	22.717	7.355	44.216	68.95	110.257	105.617	95.039	129.826	95.184	192.407	59.088	175.982	186.76	39.528	186.76	49.278	5.3	73.354
28.032	30.435		18.196		7.902	45.354	69.06		108.166	95.184	131.565	108.054	203.254	65.156	208.631	187.721	42.336	187.721	50.062	5.3
29.386	32.49		18.615		8.01	46.237	70.245		113.078	108.1*			203.911	66.803	300.232	191.381	42.726	191.381	50.534	6
29.628	24.961		19.005		8.23	52.195	71.1*		128.666	115.694			211.884	72.865		194.567	50.311	194.567	51.06	6
29.914	27.271		19.3		8.936	55.04	73.02		129.8*	121.686			213.542	78.2*		196.306	57.42	196.306	107.404	6
29.994	30.583		19.461		8.948	56.522	75.606			111.054			214.812	79.837		197.342		197.342		6
30.05	29.914		19.676		10.431		78.981		*first bands	115.694			327.6*	97.728		198.72		198.72
30.435	29.628		20.001				84.885			121.486						202.825		202.825
30.583	35.898		20.163				94.436						*largest auxospore	*largest auxospore (apical)		202.948		202.948
30.889	33.839		21.733				96.995			*first bands						207.27		207.27
30.928	42.694		21.903				101.083									207.876		207.876
32.326	43.841		22.528				107.574									212.521		212.521
32.49	43.722		26.877				110.257									215.513		215.513
33.041	43.497		28.276				111.978									218.023		218.023
33.839			29.806				115.911									221.402		221.402
34.913			33.778													223.636		223.636
35.66			34.267				*4 nuclei									224.004		224.004
35.898			39.044													299.57		299.57
36.408			40.205
38.866			41.408
39.787
40.632
41.26
42.694
43.168
43.497
43.722
43.841
44.216
45.354
46.237
52.195
55.04
56.522
